# Supplementary material for: Uncovering a multitude of human glucocorticoid receptor variants: an expansive survey of a single gene
Source: BMC Genet. 2019 Feb 8;20:16. doi: 10.1186/s12863-019-0718-z (PMC6368729; doi:10.1186/s12863-019-0718-z)
Supplement: Supplementary file 1 — Table S1. PCR primer sequences for hGR screening. (XLSX 13 kb) [file 12863_2019_718_MOESM1_ESM.xlsx]

## Sheet: Sheet1
	Table S1 PCR primer sequences for hGR screening.
	Amplification	Forward Primer	Reverse Primer
	Exons 2-3	TCACTGATGGACTCCAAAG	AAGCTTCATCAGAGCACACC
	Exons 3-9α	CCAGCATGAGACCAGATGTA	TTAAGGCAGTCACTTTTGATGAAAC
	Full-length hGRα	TTCACTGATGGACTCCAAAGAATCATTAAC	GGTGCCATCCTTCTTTGACTGTG
	Exon 2	TTCACTGATGGACTCCAAAGAATCATTAAC	CCAGGGAAGTTCAGAGTCC
	Exon 2	TTCACTGATGGACTCCAAAGAATCATTAAC	CTGATCTTACCTTGAATAGCC
	Exon 3	CCAGCATGAGACCAGATGTA	CTTCCACTGCTCTTTTGAAGAA
	Exon 3	GAAGTGAGAAGCTAAGAGAACTG	CTTCCACTGCTCTTTTGAAGAA
	Exon 3	GCCAGAGTTCACTGTGAGCA	CTTCCACTGCTCTTTTGAAGAA
	Exon 4	CAGCACAATTACCTATGTGCTGGA	CCAGGTTCATTCCAGCCTGAAGAC
	Exon 4	GACAGAGGCTGTCCTTA	CTTCCAGGTTCATTCCAGCCTGAA
	Exon 4	CCATATAGGACAGCAC	CTTCCAGGTTCATTCCAGCCTGAA
	Exon 5	GGAATTCAGCAGGCCACTACAGG	CTGGTATTGCCTTTGCCCATTTC
	Exon 5	TAAACTGTGTAGCGCAGACC	CTGGTATTGCCTTTGCCCATTTC
	Exon 6	GTTTCAGGAACTTACACCTGGATG	TCATTAATAATCAGATCAGGAGC
	Exon 7	GCAGAGAATGACTCTACCCTGCA	CTGAAGAGAGAAGCAGTAA
	Exon 7	CCTGCATGTACGACCAATG	CTGAAGAGAGAAGCAGTAA
	Exon 8	TCCTAAGGACGGTCTGAAGAGCC	TTCATGCATAGAATCCAAGAG
	Exon 8	AGTGAGACCCTATCTATCTCA	GGCGCTGCTGGTATATAATTA
	Exon 9α	CCAGAAAGCACATCTCACACA	TTATTAAGGCAGTCACTTTTGATGAAACAG
	Exon 9ß	GTGCAGAATCTCATAGGTTGCC	CCTCCTATAGTTGTCGATGAGC
	Exon 2-3	GTCATTCCACCAATTCCCGTTGG	AAGCTTCATCAGAGCACACC
	Exon 2-4	GTCATTCCACCAATTCCCGTTGG	CCAGGTTCATTCCAGCCTGAAGAC
	Exon 2-5	TGGAATAGGTGCCAAGG	CAGGGTAGGGGTGAGTTGTGGT
	Exon 2-6	GTCATTCCACCAATTCCCGTTGG	CACAGCAGGTTTGCAC
	Exon 2-7	GTCATTCCACCAATTCCCGTTGG	CTGAAGAGAGAAGCAGTAA
	Exon 2-8	GTCATTCCACCAATTCCCGTTGG	AACCGCTGCCAGTTCTGGCTGGA
	Exon 2-9	GTCATTCCACCAATTCCCGTTGG	TTATTAAGGCAGTCACTTTTGATGAAACAG
	Exon 3-4	CCAGCATGAGACCAGATGTA	CCAGGTTCATTCCAGCCTGAAGAC
	Exon 3-5	CCAGCATGAGACCAGATGTA	CTGGTATTGCCTTTGCCCATTTC
	Exon 3-6	CCAGCATGAGACCAGATGTA	CACAGCAGGTTTGCAC
	Exon 3-7	CCAGCATGAGACCAGATGTA	CTGAAGAGAGAAGCAGTAA
	Exon 3-8	CCAGCATGAGACCAGATGTA	AACCGCTGCCAGTTCTGGCTGGA
	Exon 3-9	CCAGCATGAGACCAGATGTA	TTATTAAGGCAGTCACTTTTGATGAAACAG
	Exon 4-5	GTCTTCAGGCTGGAATGAACCTGG	CTGGTATTGCCTTTGCCCATTTC
	Exon 4-6	GTCTTCAGGCTGGAATGAACCTGG	CACAGCAGGTTTGCAC
	Exon 4-7	GTCTTCAGGCTGGAATGAACCTGG	CTGAAGAGAGAAGCAGTAA
	Exon 4-8	GTCTTCAGGCTGGAATGAACCTGG	AACCGCTGCCAGTTCTGGCTGGA
	Exon 4-9	GTCTTCAGGCTGGAATGAACCTGG	TTATTAAGGCAGTCACTTTTGATGAAACAG
	Exon 5-6	CAGGCCACTACAGGAGTCTC	CACAGCAGGTTTGCAC
	Exon 5-7	CAGGCCACTACAGGAGTCTC	CTGAAGAGAGAAGCAGTAA
	Exon 5-8	CAGGCCACTACAGGAGTCTC	AACCGCTGCCAGTTCTGGCTGGA
	Exon 5-9	CAGGCCACTACAGGAGTCTC	TTATTAAGGCAGTCACTTTTGATGAAACAG
	Exon 6-7	GTTTCAGGAACTTACACCTGGATG	CTGAAGAGAGAAGCAGTAA
	Exon 6-8	GTTTCAGGAACTTACACCTGGATG	AACCGCTGCCAGTTCTGGCTGGA
	Exon 6-9	GTTTCAGGAACTTACACCTGGATG	TTATTAAGGCAGTCACTTTTGATGAAACAG
	Exon 7-8	CCTGCATGTACGACCAATG	AACCGCTGCCAGTTCTGGCTGGA
	Exon 7-9	CCTGCATGTACGACCAATG	TTATTAAGGCAGTCACTTTTGATGAAACAG
	Exon 8-9	TCCTAAGGACGGTCTGAAGAGCC	TTATTAAGGCAGTCACTTTTGATGAAACAG
	Intron H	TCCTAAGGACGGTCTGAAGAGCC	GGTCAGTGGGAACATCTCA
	hGR-S9 (77bp)	GTCATTCCACCAATTCCCGTTGG	TCATGCTGGGGAGTTCTGCAT
	hGR-S4 (44bp)	CCTGCATGTACGACCAATG	GACCGTCCTTAGGAACTTGCA
	hGR-S8 (93bp)	GTCATTCCACCAATTCCCGTTGG	TCATGCTGGGGCGATGTATTAG
	hGR-S7 (54bp)	TCACCTCCTGCCATGATTCTG	CTTCCACTGCTCTTTTGAAGAA
	hGR-S12 (117bp)	AGAGCAGGAAAGATGCTCAAGG	AACCGCTGCCAGTTCTGGCTGGA
	"349A" Region	CAGACTCCAAGCAGCGAAGA	GTCAAAGGTGCTTTGGTCTGTGG
	Sequences for the pair of primers (forward primer in the middle column and corresponding reverse primer in right column).
